# Supplementary material for: Progressive and instantaneous nature of lithium nucleation discovered by dynamic and operando imaging
Source: Sci Adv. 2023 May 24;9(21):eadg6813. doi: 10.1126/sciadv.adg6813 (PMC10208563; doi:10.1126/sciadv.adg6813)
Supplement: Supplementary file 2 — Movies S1 to S3 [file sciadv.adg6813_movies_s1_to_s3.zip]

Archive with 3 entries (3 files):
- adg6813_Movie_S1.avi
- adg6813_Movie_S2.avi
- adg6813_Movie_S3.avi
